# Supplementary material for: Are health workers reduced to being drug dispensers of antiretroviral treatment? A randomized cross-sectional assessment of the quality of health care for HIV patients in northern Uganda
Source: Health Policy Plan. 2019 Aug 13;34(8):559–65. doi: 10.1093/heapol/czz074 (PMC6794567; doi:10.1093/heapol/czz074)
Supplement: czz074_Supplementary_Data [file czz074_supplementary_data.xls]

## Sheet: Cover Page
		Rapid Health Facility Assessment
		For ART provision in Northern Uganda
	Based on June 2007 Tool/ Adapted 2011 and 2015
		Anonymous

## Sheet: Face Sheet
FACE SHEET - RAPID HEALTH FACILITY ASSESSMENT
Circle around the correct option response or fill in the information requested.
		QUESTIONNAIRE IDENTIFICATION NUMBER (For Office Use Only)	___	___	___
001	Supervisor Name
001	District Name
002	Sub-County Name
003	Parish
004	Facility Name
005	Facility Code
006	Date of assessment (dd / mm / yyyy)
007	Facility Type
		Hospital	1
		HF IV	2
		HF III	3
008	Managing Authority
		Government / Public………………………………..	1
		Private Non-profit (NGO, faith-based, mission, community)	2
		Private For-profit……………………………………………	3
009	Assessment Result Code
		Completed all forms ……………………………………	1
		Partially completed forms……………………..………….	2
		No respondent available / facility closed…………………	3
		Refused……………………………………………..	4
		Completed patient consent forms (6 patients)	5
010	Supervisor Check (circle all appropriate codes)
	I	Clinical observation form complete (6 patients)……………	A
	II	Exit interview of patients and/or attendants (6 patients)…………	B
	III	Patient chart review (6 patients)………………………………..	C
	IV	Health worker interview…………….	D
	V	Drug supply checklist	E
	VI	Equipment and laboratory checklist	F
		Supervisor has checked the questionnaire YES/NO Signed ______________
Comments from Supervisor

## Sheet: Consent
INFORMED CONSENT - RAPID HEALTH FACILITY ASSESSMENT (one form for each data collector in each facility)
Facility Code: Interviewer Code:
Greeting. My name is ___________________________ and I work with ________ district. The district in partnership with ______________________ is conducting a survey to assess the quality of care for patients with HIV/AIDS offered in its health facilities.
You / Your facility was randomly selected to participate in this study. We will be asking you questions about the health service towards patients on antiretroviral treatment, will ask to observe clinical consultations and to see patient registers. No patient names from the registers will be reviewed, recorded, or shared. The information may be used by the MOH and organizations supporting health s…
You may refuse to answer any question or choose to stop the interview or observation at any time. Do you have any questions about the survey? Do I have your agreement to proceed? YES NO
FOR HW ONLY: We are asking for your help to ensure that the information we collect is accurate. If there are questions for which someone else is the most appropriate person to provide the information, we would appreciate your introducing us to that person.

## Sheet: Clin Obs
MODULE 1: CLINICAL OBSERVATION OF SIX PATIENTS ON ART FOR MORE THAN SIX MONTHS																										Indicator	Reference
	State:																	Interviewer name:
	Facility name Facility code:							Interviewer Code:
	INFORMED CONSENT OBTAINED FOR ALL? Y N
	READ CONSENT FORM TO HEALTH WORKER. READ CONSENT FORM TO THE PATIENTS BEFORE THEY ENTER THE CONSULTATION ROOM.
	OBSERVE SIX CONSECUTIVE PATIENTS ON ART (FOR MORE THAN 6 MONTHS) ATTENDED BY THE MOST EXPERIENCED HEALTH CARE WORKER.
	PATIENTS OF MORE THAN 18 YEARS OF AGE HAVING SIGNED THE CONSENT FORM ARE ELIGIBLE.
	`
											OBSERVATION OF
NO.	QUESTIONS		PATIENT 1				PATIENT 2				PATIENT 3				PATIENT 4				PATIENT 5				PATIENT 6
101	RECORD THE EXACT TIME THAT THE PATIENT ENTERS THE EXAMINATION ROOM	TIME:				TIME:				TIME:				TIME:				TIME:				TIME:	`
	WHAT TYPE OF HEALTH WORKER EXAMINED THE PATIENT? CIRCLE ONLY ONE OPTION	Doctor		1		Doctor		1		Doctor		1		Doctor		1		Doctor		1		Doctor		1
		CO		2		CO		2		CO		2		CO		2		CO		2		CO		2
		Nurse		3		Nurse		3		Nurse		3		Nurse		3		Nurse		3		Nurse		3
																										Assessment
102	GENERAL HISTORY:
	Does the health worker ask about:
	Sickness, hospitalisation or change in medication since last visit	Y		N		Y		N		Y		N		Y		N		Y		N		Y		N
	The patient's perception on how he/she is doing on the treatment?	Y		N		Y		N		Y		N		Y		N		Y		N		Y		N
	The patient's strategy to adhere to treatment?	Y		N		Y		N		Y		N		Y		N		Y		N		Y		N
103	HISTORY AND PHYSICAL EXAMINATION:																									Assessment
	Does the health worker assess:
	Skin and mucosa (e.g. rash, itching, oral candidiasis)?	Y		N		Y		N		Y		N		Y		N		Y		N		Y		N
	Central nervous system (e.g. headache, neck stiffness)?	Y		N		Y		N		Y		N		Y		N		Y		N		Y		N
	Peripheral nervous system (e.g. weakness, paraplegia, paraesthesia)?	Y		N		Y		N		Y		N		Y		N		Y		N		Y		N
	Psyche (e.g. anxiety, insomnia, panic)?	Y		N		Y		N		Y		N		Y		N		Y		N		Y		N
	Airways and Lungs (difficulty in breathing)?	Y		N		Y		N		Y		N		Y		N		Y		N		Y		N
	Auscultation?	Y		N				N		Y		N		Y		N		Y		N		Y		N
	Abdomen and Gastrointestinal Symptoms (e.g. naussea, vomiting, diarrhoea)?	Y		N		Y		N		Y		N		Y		N		Y		N		Y		N
	Examination?	Y		N		Y		N		Y		N		Y		N		Y		N		Y		N
	Lymphnodes (all: neck, clavicular, axillary, inguinal)?	Y		N		Y		N		Y		N		Y		N		Y		N		Y		N
	Genito-urinary symptoms (pain, candidiasis, colour of urine)?	Y		N		Y		N		Y		N		Y		N		Y		N		Y		N
	Women of reproductive health: missed menstrual period, pregnancy?	Y		N		Y		N		Y		N		Y		N		Y		N		Y		N
104	TREATMENT:																									Treatment
	Does the healthworker
	A. discover any change or new symptoms?	Y		N		Y		N		Y		N		Y		N		Y		N		Y		N		does not count
	B. react on those new aspects (e.g. further investigations, explain to the patient, document, refer)?	Y		N		Y		N		Y		N		Y		N		Y		N		Y		N		only counts if A. = Y
											OBSERVATION OF
NO.	QUESTIONS		PATIENT 1				PATIENT 2				PATIENT 3				PATIENT 4				PATIENT 5				PATIENT 6
105	COUNSELLING:
	Does the health worker counsel the patient on
	How to take the drugs?	Y		N		Y		N		Y		N		Y		N		Y		N		Y		N
	HIV concerning the patient's family members?	Y		N		Y		N		Y		N		Y		N		Y		N		Y		N
	Abstinence, faithfulness and condom use?	Y		N		Y		N		Y		N		Y		N		Y		N		Y		N
	Family planning and PMTCT?	Y		N		Y		N		Y		N		Y		N		Y		N		Y		N
	Healthy living and nutrition?	Y		N		Y		N		Y		N		Y		N		Y		N		Y		N
	Seeking medical care in case of skin rash, jaundice or severe sickness?	Y		N		Y		N		Y		N		Y		N		Y		N		Y		N

## Sheet: Exit Patient
MODULE 2: EXIT INTERVIEW (PATIENT ON ART EVENTUALLY WITH ATTENDANT)																											Indicator	Reference
	State:																	Interviewer name:
	Facility name Facility code:							Interviewer Code:
	INFORMED CONSENTS OBTAINED? Y N		PATIENT WISHES ATTENDANT'S PARTICIPATION?										Y	N
NO.	QUESTIONS			PATIENT 1				PATIENT 2				PATIENT 3				PATIENT 4				PATIENT 5				PATIENT 6
201	Medication:
	Did the health worker give you or prescribe any
	medicines today?		YES…………….			1	YES…………….			1	YES…………….			1	YES…………….			1	YES…………….			1	YES…………….			1
	ASK TO SEE MEDICINE OR PRESCRIPTION		NO (->203)			2	NO (->203)			2	NO (->203)			2	NO (->203)			2	NO (->203)			2	NO (->203)			2
202	Please show me the medications or prescriptions given to you by the health worker?
01	WRITE NAME OF MEDICATION 1		Med name:				Med name:				Med name:				Med name:				Med name:				Med name:
	a. How much will you take each time?	MEDICATION 1	Amount:				Amount:				Amount:				Amount:				Amount:				Amount:
	b. How many times a day will you take it?		#times/day:				#times/day:				#times/day:				#times/day:				#times/day:				#times/day:
02	WRITE NAME OF MEDICATION 2		Med name:				Med name:				Med name:				Med name:				Med name:				Med name:
	a. How much will you take each time?	MEDICATION 2	Amount:				Amount:				Amount:				Amount:				Amount:				Amount:
	b. How many times a day will you take it?		#times/day:				#times/day:				#times/day:				#times/day:				#times/day:				#times/day:
03	WRITE NAME OF MEDICATION 3		Med name:				Med name:				Med name:				Med name:				Med name:				Med name:
	a. How much will you take each time?	MEDICATION 3	Amount:				Amount:				Amount:				Amount:				Amount:				Amount:
	b. How many times a day will you take it?		#times/day:				#times/day:				#times/day:				#times/day:				#times/day:				#times/day:
4	WRITE NAME OF MEDICATION 4		Med name:				Med name:				Med name:				Med name:				Med name:				Med name:
	a. How much will you take each time?	MEDICATION 4	Amount:				Amount:				Amount:				Amount:				Amount:				Amount:
	b. How many times a day will you take it?		#times/day:				#times/day:				#times/day:				#times/day:				#times/day:				#times/day:
203	Adherence:
	Why do you stick to your treatment?		Any reason		Don't know		Any reason		Don't know		Any reason		Don't know		Any reason		Don't know		Any reason		Don't know		Any reason		Don't know
	Do you have a treatment supporter?		Y		N		Y		N		Y		N		Y		N		Y		N		Y		N
	Has someone told you about treatment supporter (treatment buddy)?		Y		N		Y		N		Y		N		Y		N		Y		N		Y		N
	Have your family members been tested on HIV/AIDS as well?		Y		N		Y		N		Y		N		Y		N		Y		N		Y		N
	Did you know that it is recommended to test all family members?		Y		N		Y		N		Y		N		Y		N		Y		N		Y		N
	Does your partner know about your disease?		Y		N		Y		N		Y		N		Y		N		Y		N		Y		N
204	Knowledge:
	What do you know about how HIV/AIDS is spread?		Unsafe sex				Unsafe sex				Unsafe sex				Unsafe sex				Unsafe sex				Unsafe sex
			Mother to child				Mother to child				Mother to child				Mother to child				Mother to child				Mother to child
			Sharing sharps				Sharing sharps				Sharing sharps				Sharing sharps				Sharing sharps				Sharing sharps
			Blood				Blood				Blood				Blood				Blood				Blood
			Others (wrong)				Others (wrong)				Others (wrong)				Others (wrong)				Others (wrong)				Others (wrong)
			Don't know				Don't know				Don't know				Don't know				Don't know				Don't know
	What do you know about how to avoid the spread of HIV/AIDS?		Abstinence				Abstinence				Abstinence				Abstinence				Abstinence				Abstinence
			Faithfulness				Faithfulness				Faithfulness				Faithfulness				Faithfulness				Faithfulness
			Condom use				Condom use				Condom use				Condom use				Condom use				Condom use
			PMTCT				PMTCT				PMTCT				PMTCT				PMTCT				PMTCT
			No sharing of sharps				No sharing of sharps				No sharing of sharps				No sharing of sharps				No sharing of sharps				No sharing of sharps
			Others (wrong)				Others (wrong)				Others (wrong)				Others (wrong)				Others (wrong)				Others (wrong)
			Don't know				Don't know				Don't know				Don't know				Don't know				Don't know
	Where did you learn about that?		Health Centre				Health Centre				Health Centre				Health Centre				Health Centre				Health Centre
			Elsewhere				Elsewhere				Elsewhere				Elsewhere				Elsewhere				Elsewhere
	Did the health worker talk to you about healthy living?		Y		N		Y		N		Y		N		Y		N		Y		N		Y		N
205	Well-being
	Do you feel well attended to in this health facility?		Y		N		Y		N		Y		N		Y		N		Y		N		Y		N

## Sheet: HF checklist
MODULE 3: HEALTH FACILITY CHECKLIST (INFRASTRUCTURE, EQUIPMENT, SUPPLIES, DRUGS)																																Indicator	Reference
	State:																					Interviewer name:
	Facility name Facility code:									Interviewer Code:
	INFORMED CONSENT OBTAINED? Y N
NO.	QUESTIONS																		ANSWERS												GO TO
	OBSERVE TO SEE IF EACH OF THE FOLLOWING STRUCTURES EXISTS IN THE FACILITY. IF IT DOES EXIST, ASK TO BE SHOWN IT SO YOU CAN INSPECT IT
301	Does this facility have a store?												Y
													N
	Is it functional (no leaking of the roof, lockable, temperature below 50°C)												Y
													N
302	Does this facility have a laboratory?												Y
													N
																							H		R		K
	Does this laboratory have the possibility to conduct those tests (alternative referral system)?												HIV-Test (rapid and/or ELISA)
	H=Has capacity												CD4-count
	R=Referral system												Hb or HKT
	K=Knowledge of the health worker on how to conduct the test												Pregnancy test
													Urine analysis
													Total and differential WBC
303	Does this facility have a working phone or shortwave radio that is												Y
	available at all times client services are offered?												N
																									F		A	N
304	Does this facility have the following measurement tools?												Adult scale
													MUAC tape for adults
	F= available and functioning												Thermometer
	A= available, non functioning/not update version												Clock/timer with second hand
	N= not available												Stethoscope
													BP machine (sphygmomanometer)
													Ugandan National ART guidelines 2011
													Ugandan Clinical guidelines 2012
													Record books to report quarterly/annually to subdistrict/district level
305	Does this facility have a pharmacy?												Y
													N
																					Available, all valid					Available, at least one valid			Available, none valid	O/S
306	Does this pharmacy contain the following drugs?		Antiretrovirals										TDF/3TC
													AZT/3TC
													ABC/3TC
													NVP
													EFV
													ATV/r
													LPV/r
			TB-drugs										Rifampicin
													Isoniazid
													Pyrazinamid
													Ethambutol
													Streptomycin
													EHRZ
													EH
													HR
			Opportunistic infections										Cotrimoxazol
													Nystatin
													Fluconazol
			Family planning										Male condoms
													Female condoms
													Oral or other contraceptives
	Is there evidence that the drugs are certified by the NDA?												Y
													N
																								(b) FUNCTIONING						319	Please show me the following items:
	OBSERVED						REPORTED,							NOT						DON'T				YES		NO		DON'T					OBSERVED						REPORTED,							NOT
							NOT SEEN							AVAILABLE						KNOW								KNOW											NOT SEEN							AVAILABLE

## Sheet: HW Interview
MODULE 4: HEALTH WORKER INTERVIEW																								Indicator	Reference
	State:																	Interviewer name:
	Facility name Facility code:							Interviewer Code:
	INFORMED CONSENT OBTAINED? Y N
	INTERVIEW THE HEALTH WORKER INVOLVED IN THE PROVISION OF ART
NO.	QUESTIONS												ANSWERS										GO TO
401	TRAINING
	Did you receive training before you started to provide ART?		Y			N
	Who conducted this training?		JCRC
			Mildmay
			Mbarara University
			Others		(Name)
			Unknown
	Did you receive a certificate?		Y			N
	Did you receive a follow-up visit by the training centre within		Y			Y
	a month after initial training?
	Did you receive a follow-up training in the last 12 months?		Y			N
	Did you receive a follow-up training in the last 24 months?		Y			N
402	SUPERVISION
	Did you or one of your fellow-workers attend a meeting of the		Y			N
	district HIV/AIDS Committee in the last 3 months?
	Did you or one of your fellow-workers attend a meeting of the		Y			N
	district HIV/AIDS Committee in the last 6 months?
	Whom do you address/call if you need further advice
	or help with a patient?
403	COMMENTS ON THE IMPLEMENTATION OF THE GUIDELINES AND QUALITY OF CARE
	In how far do you think you personally work according to the Ugandan National ART Guidelines?		0-30%			30-50%				50-70%				70-95%				>95%
	What is the reason for that (in brief)?
	In how far do you think this health facility fulfills the requirements of the guidelines?		0-30%			30-50%				50-70%				70-95%				>95%
	What is the reason for that (in brief)?
	Do you use alternative guidelines?		Y			N
	If so, which ones.
	Do you use additional guidelines?		Y			N
	If so, which ones.
	If you use alternative or additional guidelines: explain in brief, why.
																								zzzzzzzzzzzzzzzzzzzzzzzzzzzzzzzzzzzzzzzzzzzzzzzzzzzzzzzzzzzzzzzzzzzz

## Sheet: Patient Chart
MODULE 5: PATIENT CHARTS REVIEW OF SIX PATIENTS ON ART FOR MORE THAN 6 MONTHS																										Indicator	Reference
	State:																	Reviewer name:
	Facility name Facility code:							Interviewer Code:
	INFORMED CONSENT OBTAINED FOR ALL? Y N
	`
											FILE OF
NO.	CHECKLIST		PATIENT 1				PATIENT 2				PATIENT 3				PATIENT 4				PATIENT 5				PATIENT 6
501	INITIATION OF ART
	Is the following documented clearly?
	Diagnosis of HIV?	Y		N		Y		N		Y		N		Y		N		Y		N		Y		N
	WHO stage as baseline?	Y		N		Y		N		Y		N		Y		N		Y		N		Y		N
	CD4 count in the first three months of starting on ART?	Y		N		Y		N		Y		N		Y		N		Y		N		Y		N
	Was the ART initiation algorithm followed?	Y		N		Y		N		Y		N		Y		N		Y		N		Y		N
502	FOLLOW-UP
	Is the following documented clearly?
	Visit at the health facility 2 weeks after initiation of ART?	Y		N		Y		N		Y		N		Y		N		Y		N		Y		N
	Monthly visits at the health facility for 6 months after initiation
	of ART?	Y		N		Y		N		Y		N		Y		N		Y		N		Y		N
503	CLINICAL DOCUMENTATION																									Treatment
	Is the following documented clearly?
	The treatment regimen (incl. prophylaxis and other medication)?	Y		N		Y		N		Y		N		Y		N		Y		N		Y		N
	Body weight and since 2011 MUAC for eacht visit?	Y		N		Y		N		Y		N		Y		N		Y		N		Y		N
	Vital signs for each visit?	Y		N		Y		N		Y		N		Y		N		Y		N		Y		N
	TB screen for each visit?	Y		N		Y		N		Y		N		Y		N		Y		N		Y		N
	CD4 count in the last 6 months?	Y		N		Y		N		Y		N		Y		N		Y		N		Y		N
	Total and differential WBC in the last 6 months?	Y		N		Y		N		Y		N		Y		N		Y		N		Y		N
	A symptom checklist for each visit?	Y		N		Y		N		Y		N		Y		N		Y		N		Y		N
	Urine analysis for proteinuria in the last 6 months?	Y		N		Y		N		Y		N		Y		N		Y		N		Y		N
	Has any change in treatment taken place since initiation?	Y		N		Y		N		Y		N		Y		N		Y		N		Y		N		Go to next question
	If so, is the reason documented clearly?	Y		N		Y		N		Y		N		Y		N		Y		N		Y		N
	Any evidence of counselling activities for each visit?	Y		N		Y		N		Y		N		Y		N		Y		N		Y		N

## Sheet: ART initiation algorithm
Initiation of ART Algorithm
Before initiating ART		Barriers for ART		Co-Conditions						First line treatment
HIV test positive CD4<350/mm³	Patient eligible for ART	Psychosocial		HB <8g/dl	Transfusion possible	Y	Transfused	Y	1st line treatment
			if none, continue					N
or						N			1st line treatment with TDF instead of ZDV and ABC/3TC	Preferred:
HIV test positive WHO stage III/IV		Financial								TDF/3TC + NVP or EFV
or				Anaemia >8g/dl
HIV test positive Coinfection TB		Lack of motivation								Alternative:
				poor renal function					1st line treatment with ABC/3TC + NVP or EFV	AZT/3TC + NVP or EFV
or
HIV test positive Coinfection HBV		Other possible barriers for Adherence
				TB	CD4>350/mm³		Start TB treatment for 2 months before ART			Alternative:
or									1st line treatment	ABC/3TC + NVP or EFV
HIV test positive Pregnant
			if one or more applicable, counsel							Alternative:
									1st line treatment	TDF/FTC + NVP or EFV
					CD4<350/mm³		Start TB treatment for 2-8 weeks before ART
					No CD4 available
									1st line with TDF/3TC+EFV or AZT/3TC+EFV and TB treatment
					CD4<50/mm³
				Hepatitis B					Treatment must contain TDF and 3TC or FTC
				Hepatitis C					1st line treatment with EFV rather NVP, or triple NRTI, if possible add Ribavirin or α-Interferon
					CD4>350/mm³		treat Hepatitis C first		1st line treatment
				Pregnancy					See PMTCT
				Women having received SD NVP in the last 6 months					1st line treatment with TDF/3TC + ATV/r or LPV/r Alternative AZT/3TC + ATV/r or LPV/r
				None					1st line treatment
